# Supplementary material for: Pleiotropy constrains the evolution of protein but not regulatory sequences in a transcription regulatory network influencing complex social behaviors
Source: Front Genet. 2014 Dec 23;5:431. doi: 10.3389/fgene.2014.00431 (PMC4275039; doi:10.3389/fgene.2014.00431)
Supplement: Supplementary file 3 [file Table2.XLS]

## Sheet: Table S2.txt
TF_ID	k	g	cis_g
GB53401	13	0.0736015	-0.971773
GB42382	12	-0.470472	-0.865072
GB52323	7	-0.694562	-0.0129106
GB47329	54	-0.324463	-0.808696
GB41753	18	0.0834157	-0.476346
GB40454	75	-0.668383	-0.322483
GB45540	37	-0.363935	0.089269
GB45062	29	0.0539279	-0.664659
GB50795	18	-0.0255494	0.0330293
GB41639	7	0.010617	0.477138
GB40871	6	0.323142	-0.651248
GB55103	44	-0.117351	-0.127812
GB41450	2	-0.18221	-0.898955
GB48271	55	-0.263775	-1.1588
GB48273	82	-0.247538	-0.790967
GB47234	7	0.416914	-0.556
GB51518	10	0.188876	-0.568831
GB44883	113	-0.316602	-0.500081
GB48002	6	-0.244162	-0.638984
GB45040	2	-0.119804	-0.480942
GB44656	85	0.0339709	-0.0637657
GB51909	2	1.06893	-0.712693
GB49611	44	-0.495227	-0.730248
GB47260	11	0.673895	-0.976105
GB48360	3	-0.0961444	-0.250004
GB47788	15	-0.108796	-0.0658713
GB45841	22	0.462823	0.0760051
GB50435	14	0.434026	-0.407141
GB46509	16	-0.54896	-0.506337
GB52047	2	0.725093	-0.00026553
GB51085	9	0.258804	-1.45788
GB47820	54	-0.291331	-0.875285
GB43159	39	0.421128	-0.377306
GB47052	9	1.53604	-0.838388
GB44870	57	-0.377431	-0.314687
GB47443	1	-0.811324	-0.472866
GB52304	10	0.272323	-0.855282
GB40150	69	-0.209903	0.97092
GB51757	134	-0.350029	-0.452508
GB46211	1	-0.522	-0.787495
GB40453	1	-0.485562	-0.814385
GB55635	1	-0.457192	-0.369426
GB52988	56	-0.374501	-0.568826
GB47991	19	-0.0277306	0.24029
GB52746	1	0.213655	-0.313481
GB55002	1	-0.58057	-1.55365
GB40147	2	0.448556	-0.490573
GB51521	3	0.0661779	-0.919088
GB54984	20	-0.464356	-0.48989
GB52852	4	0.196303	-0.475299
GB53250	5	-0.395893	-0.470169
GB50732	12	-0.35262	-0.780808
GB53398	95	0.697529	-0.423035
GB44361	10	0.0348964	-0.768593
GB51421	6	-0.511811	-0.692627
GB47596	3	-0.610843	-1.03651
GB42021	20	-0.394316	-0.933971
GB44351	11	-0.165071	-0.47079
GB46219	51	-0.23091	-0.485536
GB49953	96	0.27014	-0.128354
GB51395	6	-0.21058	-0.470218
GB51725	63	-0.231849	-0.560653
GB49869	33	0.00937352	-0.620063
GB41600	4	-0.510475	-0.651747
GB43179	61	-0.31768	-0.89568
GB56017	28	0.441695	0.129283
GB48579	33	-0.332594	-0.508703
GB45259	161	-0.283622	-0.29627
GB46757	9	0.352546	-0.823595
GB43462	1	-0.732054	-0.282139
GB48028	2	0.65915	0.377783
GB42329	8	-0.472731	-0.0906677
GB48366	29	-0.146499	-0.589515
GB46492	142	-0.304315	-1.00934
GB48999	11	0.716002	-0.551186
GB46523	44	-0.17625	-0.328435
GB43953	1	-0.122877	-0.629495
GB45074	13	0.867512	-0.204763
GB40564	1	-0.572406	-0.587407
GB44042	6	0.258788	-0.356436
GB41654	35	-0.0698337	-0.842853
GB44032	15	0.0341445	0.195763
GB44031	43	0.275535	-0.378262
GB43847	4	-0.567413	-0.180551
GB55012	56	-0.637991	-0.613999
GB49604	34	-0.241132	-0.63733
GB47828	42	-0.433802	-0.214318
GB42706	48	-0.599155	-0.513097
GB53826	16	-0.364131	-0.476828
GB42321	15	-0.439174	-0.593874
GB51231	13	0.343479	-0.620927
GB49105	11	0.375818	-0.506847
GB41516	2	-0.290499	-0.821433
GB50048	3	-0.269848	0.238234
GB42178	12	0.109233	0.095981
GB48121	16	0.289594	0.0186632
GB41865	66	-0.480616	-0.470777
GB51904	7	1.55847	0.253175
GB50342	4	0.114766	-0.545146
GB42758	19	0.857016	-0.378704
GB40407	16	-0.154313	0.24709
GB43632	7	-0.276669	-0.480445
GB44836	53	-0.453725	-0.606383
GB42142	114	-0.294797	-0.479424
GB52687	2	-0.817287	0.186391
GB48239	23	-0.423985	-0.280536
GB54092	1	-0.270291	0.385144
GB47799	1	0.572548	-0.083081
GB54953	69	-0.051346	-0.697513
GB43778	22	-0.0390125	-0.681724
GB45414	1	0.904339	0.76772
GB52904	1	0.73276	0.313522
GB52628	1	-0.863124	-0.490063
GB55576	11	-0.0792994	-0.258692
GB53318	7	0.813284	-0.0713241
GB42049	12	0.381278	-0.276831
GB53328	5	0.786826	-0.216078
GB46387	42	0.229676	0.562009
GB55387	36	1.01673	-1.74027
GB51059	1	-0.58422	-0.43178
GB54168	38	0.16945	-0.37038
GB41968	20	0.155802	-0.421398
GB41522	9	-0.465021	-0.941434
GB51133	5	-0.127989	-0.749673
GB50071	10	-0.340998	0.150511
GB41803	7	-0.274535	-1.31097
GB55837	15	0.182668	-0.594741
GB49315	2	0.785517	-0.305395
GB44679	122	-0.643467	-0.771975
GB44791	130	1.46384	0.166224
GB55306	1	0.789411	-0.192673
GB40387	28	-0.0496059	-0.447203
GB45501	31	-0.0156457	0.191824
GB45051	14	-0.0308307	-1.09644
GB44974	4	-0.703377	-0.616413
GB49751	10	0.100181	-0.209277
GB50534	9	0.0431491	-0.195829
GB53167	4	-0.516819	-0.813938
GB53164	37	0.141053	-0.210985
GB41239	2	0.760424	-0.38263
GB52625	44	-0.413708	-1.22959
GB55033	3	0.184167	-0.520428
GB53296	18	1.02534	-0.645368
GB54432	2	0.224567	-0.618171
GB41167	26	-0.2322	-0.271888
GB54118	117	-0.172217	-0.683754
GB54841	44	-0.0748154	-0.674796
GB51615	3	0.195914	-0.165497
GB44532	8	0.0756943	-0.72018
GB44229	37	0.581029	-0.733143
GB42213	2	0.35618	-0.245135
GB41647	3	-0.761269	-0.587261
GB53031	42	-0.209637	-0.640288
GB50020	14	-0.249157	-0.766068
GB54378	9	0.0393584	-0.546167
GB45655	6	0.381268	-0.655718
GB44418	71	-0.566983	-0.374884
GB52058	6	-0.265984	-0.269197
GB40911	86	-0.106405	-0.332976
GB44259	63	-0.188936	-0.720715
GB48690	31	-0.0913755	-0.773525
GB52114	6	-0.141198	-0.260163
GB53921	101	0.815529	0.33221
GB47057	2	0.340528	-0.43281
GB49969	3	-0.112234	-0.280892
GB47515	14	0.219897	-0.190379
GB53417	6	-0.160474	-0.608514
GB44976	33	0.0026122	0.37056
GB55540	51	0.0571622	0.161501
GB44585	15	-0.126977	-0.436858
