# Supplementary material for: Pleiotropy constrains the evolution of protein but not regulatory sequences in a transcription regulatory network influencing complex social behaviors
Source: Front Genet. 2014 Dec 23;5:431. doi: 10.3389/fgene.2014.00431 (PMC4275039; doi:10.3389/fgene.2014.00431)
Supplement: Supplementary file 4 [file Table3.XLS]

## Sheet: Table S3.txt
target_id	k	g	cis_g
GB56032	4	0.031004	-0.443817
GB56003	5	0.176786	-0.583273
GB55945	4	-0.438543	-0.186711
GB55943	2	0.351609	-0.422947
GB55926	1	-0.228417	-0.393678
GB55920	6	-0.277467	-0.381511
GB55919	3	-0.45731	-0.674598
GB55916	4	-0.155556	-1.37944
GB55902	4	-0.466086	-0.648049
GB55900	2	0.143134	-0.434899
GB55888	1	0.298821	0.146385
GB55877	3	0.821633	0.517057
GB55847	4	-0.294122	-0.669298
GB55843	4	0.808858	0.297991
GB55824	3	-0.211647	-0.187068
GB55800	5	0.0958499	-0.382508
GB55797	3	0.34873	-0.614819
GB55786	2	0.115395	-1.21452
GB55784	1	-0.0860236	0.0587183
GB55777	3	-0.124905	-0.479612
GB55773	1	-0.35124	-0.685691
GB55760	6	0.378498	-0.359135
GB55730	3	-0.531693	-0.78361
GB55715	2	-0.115957	-1.37131
GB55704	3	-0.181524	-0.716018
GB55693	1	-0.225934	-0.577837
GB55650	2	1.3824	0.408358
GB55629	3	0.157553	0.129351
GB55619	3	1.17492	-0.999351
GB55600	2	0.113708	-0.976248
GB55591	2	1.50745	5.58108
GB55589	2	0.172071	-0.420867
GB55584	4	0.048252	0.400162
GB55575	3	0.818907	-0.298165
GB55567	4	0.084058	-0.648244
GB55566	4	-0.537026	-0.479312
GB55564	3	-0.873645	-0.982543
GB55539	4	-0.821872	-0.548261
GB55530	3	0.0629929	-0.622331
GB55528	4	0.303405	-0.143214
GB55526	4	0.145763	-0.664361
GB55522	3	-0.464589	-0.589027
GB55503	3	0.0701258	-0.512851
GB55499	3	2.73153	0.0224247
GB55495	1	-0.0414877	-1.06662
GB55489	3	0.131438	-0.706438
GB55482	4	-0.596956	-0.817776
GB55456	1	-0.278965	-1.1702
GB55455	3	-0.237	-0.933804
GB55454	4	-0.134698	-0.39119
GB55441	3	-0.313688	-0.56985
GB55434	2	0.554198	0.025395
GB55429	3	1.38173	-0.421327
GB55413	4	0.79525	-0.292153
GB55400	3	-0.153148	-0.636547
GB55395	1	0.599858	-0.26382
GB55393	3	2.22787	0.0317344
GB55364	4	0.722044	0.719042
GB55359	2	-0.318157	-0.655519
GB55357	2	2.15889	-0.927261
GB55348	2	-0.104131	-0.485005
GB55324	3	-0.28057	-0.120981
GB55317	2	-0.146672	-0.400641
GB55296	3	-0.0886243	-0.475861
GB55288	3	0.000960017	-0.747403
GB55282	4	-0.954518	-0.611573
GB55274	3	0.220744	-0.0696871
GB55247	3	0.682099	-0.652191
GB55237	3	1.399	-0.266479
GB55165	5	-0.336345	-0.938519
GB55160	1	-0.472668	-0.153822
GB55151	4	-0.341631	-0.793271
GB55102	3	-0.583165	-0.743581
GB55096	2	-0.141647	-1.03287
GB55082	4	-0.0272483	-0.0287811
GB55074	4	-0.338859	-1.13515
GB55020	3	0.181856	-0.0639182
GB55017	3	0.537071	-0.156634
GB55016	3	0.278021	-1.1429
GB55015	2	-0.314057	-0.640555
GB55009	4	0.0906123	0.101842
GB55008	1	-0.573027	-1.03932
GB55003	4	-0.0591074	-0.00736369
GB55001	5	-0.0695313	-0.141861
GB54994	3	0.00272916	-0.261619
GB54987	3	-0.0962008	0.758917
GB54977	4	0.205953	-0.369841
GB54974	3	0.009378	-0.737904
GB54971	4	-0.496332	-0.974791
GB54967	3	0.155193	-0.380813
GB54958	3	-0.19752	-0.604921
GB54956	2	-0.223857	-0.150059
GB54950	4	-0.319074	-0.909412
GB54942	6	1.95687	-0.6005
GB54937	5	-0.287211	-0.613798
GB54935	4	1.21014	-0.113966
GB54929	2	-0.158443	-0.623053
GB54919	3	-0.934413	-0.822285
GB54916	8	-0.0342915	-0.488631
GB54886	7	0.131496	0.100883
GB54856	3	-0.180735	-0.454624
GB54851	4	1.37107	-0.0524849
GB54846	4	0.0936092	-0.54718
GB54843	4	0.219796	-1.21238
GB54812	2	-0.667965	-0.556234
GB54802	2	0.267347	-1.20306
GB54774	4	-0.565677	-0.971468
GB54748	4	-0.076136	0.120913
GB54743	3	0.674943	-0.553499
GB54742	2	-0.36926	0.198184
GB54741	3	0.204743	-0.827255
GB54728	3	1.09039	-0.593549
GB54724	3	1.56788	-0.297366
GB54718	4	0.104985	-0.13392
GB54714	3	0.43994	-0.769053
GB54684	3	-0.22004	1.08417
GB54683	6	0.295269	-0.788696
GB54677	3	0.112256	-0.738398
GB54676	2	0.219098	-0.320015
GB54662	3	0.0732747	-0.519267
GB54657	2	-0.462315	-0.632299
GB54649	2	-0.372093	-1.05112
GB54625	4	0.350652	-0.625619
GB54622	3	-0.0896014	-0.727883
GB54606	4	0.453311	-0.304095
GB54589	2	-0.471423	0.103501
GB54585	5	-0.589399	-0.827233
GB54557	2	-0.215244	-0.842005
GB54555	4	-0.435169	-0.5733
GB54516	4	0.218312	-0.490552
GB54510	3	-0.355726	-0.942137
GB54508	3	1.06073	-0.346553
GB54503	3	-0.30705	-0.595324
GB54480	4	0.0538328	-0.5209
GB54478	3	0.113546	-0.411224
GB54467	3	0.0859732	-0.523739
GB54462	2	-0.752999	-0.79054
GB54449	3	-0.098894	-0.457442
GB54435	3	-0.169942	-0.811423
GB54420	2	0.484438	-0.367317
GB54410	2	0.774428	1.19116
GB54404	3	1.73647	-0.740934
GB54391	1	0.406962	0.681223
GB54387	1	0.44271	-0.61074
GB54385	4	-0.25183	0.00393227
GB54377	3	-0.657546	-0.536022
GB54371	3	0.896672	0.18817
GB54364	3	0.627041	-0.74019
GB54341	2	-0.244446	-0.893696
GB54339	2	-0.342132	-0.171162
GB54311	4	-0.0511925	-0.399967
GB54297	4	0.252298	-0.725207
GB54295	3	0.371857	-0.342866
GB54288	2	-0.783832	-0.573346
GB54283	3	0.159231	-0.6821
GB54256	1	-0.153914	-0.930258
GB54254	5	-0.228596	-0.550294
GB54251	4	-0.736196	-0.834371
GB54244	5	0.153055	0.144059
GB54240	3	0.903253	-0.379771
GB54234	3	1.27606	-0.0507415
GB54223	3	-0.403624	-0.44091
GB54205	4	-0.145112	0.244392
GB54203	3	0.260449	-0.67335
GB54198	4	0.438508	-0.658207
GB54194	3	-0.228596	-0.626343
GB54170	3	0.684506	-0.016907
GB54166	3	-0.0578174	-0.983274
GB54145	3	0.725306	0.589256
GB54128	3	1.5855	-0.589265
GB54117	4	0.172794	-0.321218
GB54102	3	0.0927374	-0.806895
GB54091	4	-0.277107	-0.791334
GB54087	4	0.0294492	-0.672707
GB54030	3	-0.0505078	-1.04334
GB53976	3	-0.618573	0.170541
GB53972	2	0.0942238	-0.550238
GB53953	3	-0.19949	-0.453837
GB53948	4	-0.683346	-0.623527
GB53923	4	-0.433668	-0.411275
GB53909	2	0.347307	1.04738
GB53861	3	0.997792	-0.770842
GB53828	3	-0.0556336	-0.402618
GB53791	7	0.367946	-0.900122
GB53790	3	-0.42422	-0.23819
GB53778	2	-0.391577	-0.492801
GB53750	3	0.212613	-0.468392
GB53748	1	1.52197	0.0799022
GB53729	4	-0.0668606	-0.348415
GB53713	2	0.380262	-0.40814
GB53707	6	0.0696674	-0.344577
GB53701	2	0.526526	0.561921
GB53699	4	-0.444743	-0.562023
GB53685	3	-0.0869845	-0.117721
GB53682	3	0.274266	-0.168929
GB53670	3	-0.108841	-0.318403
GB53667	5	-0.425839	-0.561064
GB53650	3	0.254763	-0.596206
GB53649	4	0.581097	-0.446882
GB53647	2	0.403456	-0.908788
GB53611	4	-0.0154423	-1.09965
GB53589	3	0.217312	-0.924585
GB53582	8	-0.227752	-0.979514
GB53565	2	0.397122	-0.0251462
GB53539	2	0.325042	-0.206778
GB53493	2	0.430433	-0.480329
GB53490	2	0.897876	-0.736858
GB53428	3	1.33426	-0.616149
GB53421	4	0.224323	-0.703426
GB53420	4	-0.188424	-0.4372
GB53409	3	0.388946	-0.557085
GB53394	3	-0.609378	-0.905864
GB53388	3	0.298839	0.0956843
GB53380	4	-0.478088	-0.50056
GB53339	2	0.00333236	-0.742389
GB53338	3	-0.187329	-0.380756
GB53336	4	0.115246	-0.433905
GB53333	3	-0.0318199	-0.769226
GB53327	5	1.9842	1.44298
GB53316	3	-0.0692094	-0.258417
GB53315	2	-0.142459	-0.858326
GB53294	3	0.636872	-1.4102
GB53243	4	-0.0549814	-1.0732
GB53238	4	-0.595577	-0.259933
GB53233	3	-0.2404	-0.784895
GB53229	3	0.805949	-0.0513255
GB53228	2	-0.467087	-0.391575
GB53220	2	-0.372917	-0.715709
GB53208	2	-0.0677956	0.44269
GB53201	4	-0.167907	-0.276417
GB53192	3	-0.784477	-0.184712
GB53184	3	0.0534929	-0.84116
GB53174	3	-0.565197	-1.23458
GB53173	2	0.236947	-1.29189
GB53139	2	0.712891	0.861431
GB53135	4	-0.327186	-0.485411
GB53132	4	0.375826	-0.502934
GB53131	2	-0.0602284	-0.442775
GB53096	2	0.00903217	-0.418908
GB53093	4	-0.293819	-1.22829
GB53086	4	0.0798482	-0.683607
GB53044	3	0.13706	-0.373405
GB53043	4	-0.2059	-0.852201
GB53032	2	0.17838	-0.0741952
GB53030	5	-0.41138	-0.552847
GB53019	2	0.119259	0.0895652
GB53015	3	1.44146	0.022483
GB53014	3	0.933049	-0.331254
GB53013	2	1.27202	0.842181
GB53005	3	0.181923	-0.349295
GB52983	3	0.178494	0.290802
GB52977	2	-0.388003	-0.489537
GB52953	1	0.399043	-1.10013
GB52948	4	-0.557415	-0.811901
GB52925	4	0.0149165	-0.303689
GB52918	4	-0.0830073	-0.624187
GB52916	2	-0.0114977	0.165226
GB52880	6	0.386704	-0.350124
GB52812	4	-0.209056	-0.0559243
GB52798	3	0.889872	0.118219
GB52789	3	-0.097486	-0.495261
GB52783	4	1.35753	-0.479926
GB52773	3	-0.212207	-0.79779
GB52768	5	0.469321	-0.151735
GB52767	3	1.19838	-0.284031
GB52753	3	0.0432712	0.0118244
GB52744	2	0.851033	-0.665845
GB52743	3	-0.506589	-0.578451
GB52729	4	0.0318233	0.460105
GB52725	2	-0.294158	-0.207709
GB52723	4	0.43965	-0.386354
GB52717	3	0.954354	-0.230293
GB52710	1	-0.316069	-0.179619
GB52706	3	-0.0781397	-0.721229
GB52685	4	0.526027	-0.684623
GB52647	4	0.381117	-0.147153
GB52643	3	-0.220337	0.117358
GB52631	5	0.534832	-0.255633
GB52614	3	-0.255947	-0.879345
GB52600	2	0.53461	-0.177802
GB52591	2	-0.880605	-0.402399
GB52527	4	0.267447	-0.916436
GB52526	3	0.686029	0.646697
GB52499	5	-0.182977	-0.413117
GB52492	4	-0.496044	-1.08463
GB52473	4	0.248923	-0.469562
GB52472	4	-0.943052	-0.841539
GB52469	3	0.832983	-1.02556
GB52458	4	-0.209454	-0.852599
GB52453	2	0.226136	-0.405272
GB52438	2	-0.438753	-0.259296
GB52434	3	-0.109298	0.125895
GB52429	4	-0.414124	-0.760914
GB52428	3	0.620382	-0.43583
GB52406	1	0.121162	0.582273
GB52402	3	1.28571	-0.615808
GB52369	2	2.14294	-0.56204
GB52353	2	0.0858751	0.10367
GB52349	4	-0.53075	-0.271218
GB52343	1	0.428274	-0.7255
GB52316	2	0.346044	-0.549708
GB52315	3	-0.206676	-0.198013
GB52314	3	-0.396205	-0.404556
GB52239	2	-0.273708	-0.935373
GB52236	4	0.26287	0.0089903
GB52197	5	0.262126	-1.04808
GB52196	5	1.34374	-0.33625
GB52164	2	-0.327947	-0.656986
GB52154	4	-0.488973	-0.84853
GB52118	3	1.62893	-1.01895
GB52090	4	0.128299	-0.707968
GB52084	3	0.658719	-0.00557111
GB52069	5	0.146358	-0.823222
GB52063	4	0.960506	0.396559
GB52052	1	0.750922	0.379613
GB52036	3	0.237188	-0.3111
GB52028	3	0.000678211	-1.15974
GB52012	3	-0.512034	-0.538426
GB52010	5	0.640564	-0.805283
GB51994	3	-0.387541	-0.378951
GB51984	2	0.430466	-0.534231
GB51977	3	-0.191268	-0.782097
GB51916	2	0.976111	-0.40772
GB51911	6	0.297159	0.447205
GB51910	4	-0.0978316	-0.998913
GB51900	3	-0.357884	-0.710035
GB51866	3	0.0922758	-0.437312
GB51854	3	-0.316409	-0.770986
GB51843	3	0.939226	-0.0759736
GB51802	2	0.483505	0.0316498
GB51794	5	-0.297861	-0.0207712
GB51756	3	-0.268733	-0.626899
GB51749	4	0.661568	-0.298864
GB51748	5	0.482714	-0.461948
GB51743	2	0.0414721	-0.0864216
GB51727	2	-0.136296	-0.348744
GB51718	3	-0.329184	-0.724322
GB51717	5	-0.236009	-0.201007
GB51709	5	-0.363292	-0.326535
GB51707	3	-0.619664	-0.419194
GB51703	2	0.13948	-0.345753
GB51700	3	0.232922	-0.569094
GB51694	3	-0.656227	-0.73404
GB51691	5	-0.0460262	-0.546017
GB51675	3	0.20815	-0.616831
GB51658	3	-0.0278333	-0.395014
GB51646	4	0.402099	-0.228169
GB51627	5	-0.469665	-0.798256
GB51625	3	-0.437092	-0.0829722
GB51622	2	-0.0262627	-0.136712
GB51617	3	-0.497215	-0.569194
GB51614	4	0.33785	-0.409118
GB51606	2	-0.516882	-0.528166
GB51602	3	0.982777	-0.44443
GB51597	5	-0.254618	-0.687801
GB51592	3	-0.166998	-0.380792
GB51587	3	-0.346949	-0.620949
GB51573	5	-0.962175	-0.541971
GB51570	3	-0.400577	-0.662211
GB51564	3	0.127375	-0.158346
GB51553	3	-0.79955	-0.467257
GB51550	4	0.351882	-0.944036
GB51542	3	-0.397018	-0.631759
GB51541	2	-0.227779	-0.267541
GB51537	2	0.936397	-0.419148
GB51534	2	-0.333106	-0.148053
GB51528	3	0.199702	0.3578
GB51526	5	-0.391643	-0.157918
GB51518	3	0.188876	-0.568831
GB51512	2	-0.0244269	0.0524356
GB51504	2	-0.45483	-0.621205
GB51503	4	-0.187436	-0.37216
GB51499	5	-0.281398	-0.535909
GB51484	5	-0.22961	-0.457157
GB51427	4	-0.00701175	-0.866116
GB51426	3	0.162186	-0.771221
GB51332	3	-0.447336	-0.303439
GB51278	5	0.409467	-1.09591
GB51276	3	1.39483	-1.62435
GB51247	3	-0.350841	-0.700778
GB51224	4	-0.558896	-0.967862
GB51219	4	-0.192359	-0.645871
GB51204	2	-0.451911	-0.284664
GB51190	3	-0.0991514	-0.532414
GB51188	3	1.31599	-1.20128
GB51163	3	0.469733	-0.610694
GB51160	4	-0.593395	-0.682957
GB51134	3	0.385288	0.0692066
GB51115	3	0.847365	-0.674177
GB51110	3	-0.729328	-1.00758
GB51106	5	-0.214243	-0.239789
GB51071	5	-0.772061	-0.493133
GB51066	3	-0.54806	-0.478959
GB51048	2	0.914008	0.538442
GB51045	1	0.208606	-0.306697
GB51029	3	-0.39644	-0.894236
GB51015	5	-0.889293	-0.961174
GB51014	2	-0.087913	-0.605907
GB50998	4	-0.797737	-0.355089
GB50996	3	-0.0510613	-0.661366
GB50995	3	-0.46745	0.34377
GB50993	4	0.362562	0.122337
GB50978	5	-0.499326	-0.693761
GB50967	4	-0.0629698	-0.677452
GB50958	2	-0.195799	-0.722138
GB50945	3	1.26416	0.403952
GB50944	5	0.108822	-0.623168
GB50943	4	1.12194	-0.511408
GB50942	5	-0.669315	-0.892184
GB50925	3	-0.152869	-0.335594
GB50890	4	0.588542	-0.791457
GB50880	3	0.537062	0.764545
GB50858	2	0.404635	-0.367884
GB50857	2	-0.614411	-0.110017
GB50854	2	-0.435153	-0.60286
GB50822	3	0.525149	0.149821
GB50805	5	0.499895	-0.400572
GB50779	3	0.195115	-0.49441
GB50777	3	-0.011276	0.176103
GB50764	3	-0.134073	-0.680482
GB50763	3	0.33681	0.0654599
GB50753	5	-0.461929	-0.597714
GB50751	4	0.350402	-0.642255
GB50746	2	-0.0505569	-0.745042
GB50742	3	1.29725	0.718629
GB50691	4	0.610704	-0.268999
GB50690	3	0.643554	-1.09247
GB50688	4	0.079379	-0.176716
GB50679	3	-0.442269	-0.847851
GB50677	2	-0.0907983	-0.282495
GB50672	6	0.393182	-0.411627
GB50594	3	0.632699	-0.613675
GB50589	3	-0.226595	-0.375329
GB50570	1	0.0219452	-0.937605
GB50563	2	0.322996	-1.09856
GB50524	4	0.182137	-0.309327
GB50516	3	0.358005	-0.337952
GB50515	4	-0.0606099	-0.670052
GB50514	4	-0.598081	-0.351193
GB50453	3	-0.561422	0.198391
GB50421	3	0.126138	-0.0302717
GB50420	4	0.289954	-0.838823
GB50415	3	0.360552	0.961926
GB50375	4	0.0889126	0.123198
GB50372	3	-0.144107	-0.462289
GB50371	3	-0.381551	-0.56236
GB50370	3	-0.890764	-0.714928
GB50366	2	-0.276639	-0.725861
GB50357	3	-0.197877	-0.903889
GB50355	3	0.017279	-0.15882
GB50354	2	-0.132287	-0.494853
GB50350	7	-0.0979774	0.073624
GB50348	3	-0.446115	-0.806808
GB50347	3	-0.862246	0.0992223
GB50336	5	-0.292992	-1.14033
GB50289	7	-0.0308021	-0.165881
GB50288	1	-0.993837	-0.57149
GB50269	4	0.524755	-0.0910214
GB50257	3	-0.0282761	-0.643923
GB50255	3	0.406724	-0.882485
GB50245	3	0.500203	0.0424617
GB50244	5	-0.262939	0.214695
GB50235	4	0.631586	-0.261262
GB50232	3	-0.69273	0.250461
GB50194	2	-0.177031	-0.255077
GB50189	3	0.0118463	-0.019764
GB50183	2	-0.411957	-0.207419
GB50159	3	0.113406	-0.683126
GB50158	2	-0.00968471	-0.385932
GB50148	3	4.44903	-0.117341
GB50103	4	-0.434249	-0.523555
GB50088	2	0.600927	0.176022
GB50083	3	0.51529	-0.416425
GB50074	2	-0.395468	-0.339719
GB50054	1	0.461317	-0.703564
GB50042	3	-0.398145	-0.462899
GB50038	2	-0.292895	-0.0118241
GB50026	3	1.65547	-0.571603
GB49992	4	-0.242103	-0.483505
GB49988	2	-0.71912	-0.699442
GB49979	5	0.557823	-0.745233
GB49975	2	0.207305	-1.06399
GB49959	4	0.0302539	-1.01988
GB49944	3	-0.42888	-0.173983
GB49943	4	-0.115714	-0.32128
GB49939	2	-0.201215	-0.808784
GB49936	5	0.533187	-0.117437
GB49933	3	-0.908623	-1.13035
GB49924	1	0.0792046	-0.377375
GB49918	4	1.29575	-1.08676
GB49894	3	-0.62743	-0.741116
GB49885	2	3.05183	1.15422
GB49884	2	-0.315089	-0.609243
GB49882	4	-0.541847	-1.02235
GB49830	2	-0.0649818	-0.0408947
GB49807	3	0.0965395	-0.396877
GB49781	5	0.551761	-0.788823
GB49770	5	0.963753	-0.125769
GB49769	6	-0.235851	0.122575
GB49768	3	0.402928	-0.594589
GB49762	4	-0.287916	-0.394598
GB49754	1	-0.397631	-0.730869
GB49728	4	-0.0592392	-0.922851
GB49726	4	-0.128108	0.10936
GB49691	1	0.302282	-0.476769
GB49686	3	0.567793	0.30947
GB49660	4	0.766983	0.043095
GB49654	4	0.00952662	-0.348666
GB49643	4	0.325589	0.22835
GB49638	2	0.0669697	-0.374391
GB49598	4	-0.149237	-0.270868
GB49589	4	0.206039	0.193024
GB49562	4	1.5918	-0.337027
GB49558	1	-0.560652	-0.742155
GB49548	2	-0.149085	-0.514865
GB49541	5	-0.167192	0.0152863
GB49539	2	-0.331397	-0.484582
GB49538	5	-0.136386	-0.457198
GB49535	3	-0.0981273	0.314842
GB49527	4	-0.969676	-0.840803
GB49526	4	0.0542285	-0.898411
GB49492	3	0.0449744	-0.64527
GB49490	3	-0.340573	-0.69179
GB49481	3	0.759978	0.123792
GB49475	3	0.603891	-0.172777
GB49450	2	0.11585	-0.838461
GB49438	4	0.249237	-0.53078
GB49415	1	-0.588204	-0.403985
GB49412	1	0.261964	-0.589132
GB49409	6	0.0763346	-0.728829
GB49399	3	-0.230186	-0.472881
GB49373	6	-0.416231	-0.5808
GB49369	3	-0.213394	-0.121389
GB49341	2	0.488343	0.338251
GB49326	3	0.671061	-0.569338
GB49324	3	0.511346	-0.507779
GB49320	5	0.0100122	-1.12418
GB49297	2	-0.151691	-0.631083
GB49281	2	-0.190344	-1.09193
GB49265	3	0.541449	-0.512147
GB49244	4	0.298472	0.56301
GB49239	2	0.0624936	-0.957394
GB49235	3	0.590616	0.394424
GB49222	5	0.249783	-0.313
GB49193	4	-0.542373	-0.407951
GB49169	2	1.47291	-0.211192
GB49166	4	0.629358	-0.534564
GB49155	3	0.140602	-0.253088
GB49129	3	1.98927	0.0774801
GB49123	3	-0.315719	0.0404309
GB49119	3	0.556293	-0.292102
GB49106	3	2.25998	0.476145
GB49090	4	-0.375365	-0.570705
GB49086	2	-0.299816	-0.592875
GB49082	4	-0.174859	-0.488851
GB49047	3	0.117234	-0.320965
GB49046	2	0.127338	-0.161799
GB49040	4	-0.358745	-0.945215
GB49038	5	-0.257954	-0.202652
GB49033	3	0.776071	-0.615397
GB49027	2	0.387325	-0.472537
GB49026	3	-0.258511	-0.169268
GB49018	2	1.19638	-0.307188
GB49001	3	-0.0583988	0.201858
GB48983	2	-0.656183	-0.941312
GB48981	3	0.719587	0.613011
GB48972	3	0.153344	-1.53891
GB48962	3	0.54379	-0.745067
GB48960	4	1.35583	0.22918
GB48955	3	-0.36083	-0.834365
GB48951	3	-0.434406	-0.753821
GB48946	4	-0.159249	-0.730418
GB48937	4	0.38775	-0.39699
GB48933	5	-0.477122	-0.432672
GB48929	2	-0.149985	-0.901314
GB48928	1	-0.485363	-0.748427
GB48923	3	-0.308858	-0.565665
GB48889	3	-0.0741654	-0.303246
GB48883	2	0.11735	0.163154
GB48882	4	-1.07281	-0.480466
GB48855	3	-0.22896	-0.334904
GB48854	5	-0.495726	-0.766867
GB48853	5	-0.158346	-0.87678
GB48852	7	-0.38057	-0.568886
GB48847	2	-0.981426	-0.592686
GB48845	2	0.37374	0.255941
GB48811	4	-0.444031	-0.937532
GB48789	3	0.89134	-0.686269
GB48776	4	-0.105799	-0.16812
GB48755	4	-0.420575	-1.34559
GB48748	3	-0.0676871	-0.508153
GB48709	2	0.430797	-0.0938364
GB48684	3	0.487457	2.47269
GB48683	2	-0.494879	-0.88753
GB48682	4	0.0902957	-0.315115
GB48676	4	-0.818559	-1.04992
GB48671	5	-0.216271	-0.334787
GB48642	5	-0.170323	-1.13383
GB48641	2	0.592992	-0.439546
GB48632	3	-0.267092	0.113488
GB48623	4	1.76424	0.28668
GB48622	4	0.0659921	-0.611379
GB48617	4	-0.0131661	-0.339588
GB48602	5	-0.3058	-0.465996
GB48600	4	-0.160365	-0.679009
GB48597	2	-0.811763	-0.545749
GB48589	3	0.129256	-1.10128
GB48578	3	0.119789	-0.0148533
GB48575	2	0.0335804	-0.293579
GB48551	3	-0.445028	-0.922842
GB48533	3	-0.642421	-0.373843
GB48531	5	-0.167394	0.0224639
GB48527	3	0.386162	-0.583751
GB48497	3	-0.35417	-0.623183
GB48488	3	0.0400509	-0.954162
GB48481	2	0.511033	-1.18759
GB48465	3	-0.24755	-0.637466
GB48452	2	-0.27506	-0.0435215
GB48447	2	0.834411	-0.433357
GB48446	4	-0.120556	-0.105318
GB48444	4	-0.319394	-0.565034
GB48430	4	-0.730567	-0.124279
GB48412	3	-0.326656	-0.432806
GB48406	3	-0.0791133	-0.927971
GB48350	4	-0.529616	1.8645
GB48345	4	-0.311011	-0.261675
GB48344	3	1.1183	1.26186
GB48273	3	-0.247538	-0.790967
GB48265	2	-0.219853	-0.49906
GB48264	2	-0.189049	-0.70141
GB48252	2	0.097205	-0.487176
GB48248	3	-0.00157028	-0.253197
GB48229	5	0.0297538	-0.195045
GB48227	2	2.45133	-0.445833
GB48215	3	-0.654998	-0.555442
GB48177	5	-0.183956	-0.453807
GB48165	5	0.658095	0.557322
GB48162	2	-0.249924	-0.0569608
GB48154	4	-0.864026	-0.641616
GB48152	2	0.963907	0.146504
GB48150	4	-0.0582489	-0.104419
GB48143	4	-0.378724	-0.673774
GB48128	3	0.854448	0.058701
GB48126	4	0.0919798	-0.34717
GB48118	5	0.0579897	-0.527674
GB48115	3	-0.33978	-0.730501
GB48114	3	1.02197	-0.477225
GB48113	3	-0.542227	-0.485669
GB48111	4	-0.137625	-0.155
GB48102	3	-0.0954944	-1.02041
GB48085	2	-0.386213	-0.904114
GB48075	2	-0.468443	0.318908
GB48066	1	-0.189532	-0.21338
GB48065	3	0.745272	-0.487277
GB48034	3	-0.0174058	-0.749852
GB48018	4	-0.314806	-1.08925
GB48009	3	0.146837	0.387896
GB48005	2	-0.287672	-0.135014
GB47996	3	-0.838482	-0.652942
GB47992	3	1.14096	0.907621
GB47971	4	0.101698	0.862445
GB47940	3	-0.335128	-0.887097
GB47928	2	0.221447	-0.0683061
GB47876	8	-0.123665	-1.36808
GB47847	2	0.486076	-0.208957
GB47831	3	-0.0396058	-0.0042159
GB47829	2	0.193386	-0.331302
GB47823	3	0.715336	0.279568
GB47822	2	-0.0768791	-0.725937
GB47821	3	-0.130936	-0.364252
GB47816	4	-0.262006	-0.423644
GB47779	2	1.06262	-0.299872
GB47746	3	-0.900377	-1.04187
GB47744	4	-0.0407652	-1.07023
GB47736	2	-0.249833	-0.478472
GB47735	3	0.0277083	0.100383
GB47724	4	0.277513	-0.121403
GB47684	2	-0.253043	-0.536645
GB47678	3	0.0704823	-0.504602
GB47657	3	-0.139247	-0.194093
GB47651	3	-0.94441	-0.508615
GB47632	3	0.356148	-0.513784
GB47629	4	-0.100673	-0.627164
GB47617	2	-0.561011	-0.532553
GB47605	2	0.0637861	-0.33726
GB47602	4	-0.384408	-0.650674
GB47599	4	-0.599546	-0.226977
GB47590	4	-0.218294	-0.184932
GB47588	3	0.152301	-0.354735
GB47576	3	0.46782	-0.891607
GB47573	3	-0.84087	-0.975312
GB47516	3	1.89045	-0.223258
GB47508	1	0.123086	0.00214628
GB47502	4	-0.240318	-0.35093
GB47496	3	0.529755	-0.978425
GB47495	4	0.174797	0.0158693
GB47472	4	-0.323432	-0.593653
GB47465	3	0.151123	-0.533331
GB47455	3	-0.772621	-0.781865
GB47450	3	-0.0269569	-0.932932
GB47434	3	-0.439628	-0.246183
GB47432	3	-0.238324	-0.169775
GB47431	3	-0.363148	-0.438565
GB47425	4	-0.112005	0.22559
GB47409	4	-0.456228	-0.842688
GB47393	2	0.112096	0.291083
GB47392	4	0.511142	-0.323822
GB47390	3	0.142716	0.274798
GB47385	6	0.708301	-0.415483
GB47372	3	0.580424	0.0978434
GB47345	4	-0.241842	-0.365838
GB47321	5	0.229696	-0.517055
GB47311	4	-0.0446482	-0.309275
GB47304	3	-0.146287	-0.25219
GB47300	4	1.44568	-0.696569
GB47280	4	-0.441538	-0.752865
GB47274	4	0.0560469	-0.874456
GB47266	5	0.889554	-0.29676
GB47258	1	-0.694886	-1.02239
GB47224	4	0.302252	-0.0567009
GB47217	4	1.73777	-0.582745
GB47209	3	-0.0974821	-0.287546
GB47200	1	0.886967	-0.647763
GB47199	4	-0.62139	-0.48687
GB47139	2	-0.126729	-0.20009
GB47138	5	-0.200414	-0.433228
GB47089	4	-0.47702	-1.34727
GB47045	5	-0.61589	-0.807603
GB47039	1	-0.266726	-0.527621
GB47014	3	0.208723	-0.450423
GB47011	2	-0.205424	-0.645977
GB47009	2	0.466868	-0.018912
GB47007	4	0.214567	-0.508419
GB46963	3	-0.783728	-0.478063
GB46928	5	-0.560537	-0.513433
GB46915	3	-0.0952035	-0.45528
GB46914	2	1.25653	-0.192696
GB46909	3	-0.334205	-0.0386936
GB46907	3	-0.446847	-0.537587
GB46900	2	-0.0380736	-0.290285
GB46898	4	-0.204661	-0.524699
GB46888	3	-0.159824	-0.891949
GB46881	3	0.76276	0.115642
GB46878	4	0.306932	-1.05483
GB46767	2	-0.488797	-0.225004
GB46766	5	-0.490502	-0.977171
GB46760	3	-0.179128	-0.546629
GB46743	6	-0.473533	-0.417708
GB46740	3	0.483431	0.461892
GB46735	3	-0.283503	0.209838
GB46732	1	-0.789439	-0.245997
GB46729	2	1.94321	-0.399448
GB46727	3	0.217835	-0.861768
GB46707	3	-0.541973	-1.01156
GB46696	3	0.385922	-0.0422095
GB46684	2	-0.341695	0.263945
GB46681	3	-0.0649952	-0.41836
GB46673	3	0.0590747	-0.344571
GB46663	2	0.0216873	-0.0621194
GB46653	3	-0.911722	-0.656765
GB46652	3	-0.293959	-0.597352
GB46639	2	0.170176	-0.461626
GB46638	5	0.199502	-0.254575
GB46616	4	0.123942	-0.471298
GB46615	3	0.021375	-0.486281
GB46606	2	0.184381	0.0308724
GB46601	4	0.809419	-0.316273
GB46569	2	-0.372735	-1.06715
GB46513	5	0.874676	-0.241376
GB46507	3	-0.0743808	-0.287769
GB46501	3	-0.326053	-0.741767
GB46466	3	-0.482049	-0.725154
GB46465	5	-0.520724	-0.372837
GB46460	2	-0.312666	0.514778
GB46437	3	-0.348704	-0.472705
GB46436	5	0.544534	-0.826256
GB46430	3	-0.298861	-0.291476
GB46388	2	0.596224	-0.239069
GB46373	3	-0.897551	-0.547168
GB46371	3	0.265956	-0.549494
GB46362	3	0.0931154	0.445906
GB46338	3	0.546877	-0.465353
GB46306	5	-0.179897	-0.721832
GB46277	2	0.397653	-1.08918
GB46272	4	-1.03989	-0.394344
GB46265	2	-0.190274	-0.796665
GB46263	6	-0.23471	-0.69373
GB46247	5	-0.0386637	-0.440887
GB46245	3	-0.195404	-0.674288
GB46231	3	-0.397532	-1.12084
GB46215	4	0.180538	-0.659268
GB46204	4	0.19504	-0.458238
GB46188	2	0.107051	-0.973545
GB46183	4	0.20122	0.0125715
GB46178	4	-0.0037066	-0.79889
GB46169	3	-0.288876	-0.947725
GB46145	1	0.323072	-0.581984
GB46074	4	0.292456	-0.662928
GB46065	3	-0.201045	-1.10687
GB46060	2	-0.293281	-0.409167
GB46038	2	-0.253108	-0.461429
GB46028	5	-0.19817	-0.312699
GB46017	6	-0.0460431	-0.391679
GB46006	3	0.659546	0.0344389
GB45972	3	0.967549	0.250703
GB45946	3	-0.180084	-0.710893
GB45933	5	1.17128	-0.269451
GB45907	1	0.980644	-0.535795
GB45883	5	0.0545261	-0.613321
GB45878	4	0.326545	0.198243
GB45877	5	-0.435446	-0.87917
GB45867	3	-0.328321	-0.0910373
GB45864	6	-0.175041	-0.379016
GB45862	4	2.37078	0.407213
GB45854	1	0.408984	-0.00720304
GB45852	2	-0.28812	-0.872926
GB45844	5	-0.00645527	-0.589494
GB45837	6	-0.609244	-0.651795
GB45836	4	-0.237875	-0.85547
GB45828	5	0.09319	-0.356023
GB45825	3	-0.258506	-0.686664
GB45822	3	-0.660486	-1.17535
GB45819	1	0.759843	0.139236
GB45774	3	0.106757	0.657598
GB45762	4	0.0278504	-0.450367
GB45761	3	0.0384789	-0.868876
GB45738	5	-0.343371	-0.448245
GB45736	3	-0.0694722	-0.575407
GB45720	3	0.217048	-0.754014
GB45713	4	0.505966	-0.000282717
GB45699	4	-0.554639	-0.728753
GB45698	4	-0.191034	-0.433975
GB45697	3	0.110667	-0.590104
GB45688	3	0.263919	0.460386
GB45685	3	0.209379	-0.893869
GB45683	3	0.94199	-0.468729
GB45670	4	0.563858	0.027422
GB45667	4	1.02122	-0.379599
GB45666	4	-0.727226	-0.0730507
GB45662	4	0.515526	-0.817565
GB45657	4	-0.030052	0.307406
GB45653	2	-0.376302	-0.506446
GB45651	3	1.06175	-0.882254
GB45636	5	-0.6382	-0.769828
GB45634	3	-0.998635	-0.807181
GB45624	3	0.2487	-0.349669
GB45623	3	-0.153982	0.0403533
GB45547	3	-0.283506	-0.741187
GB45526	4	0.119106	-0.593757
GB45515	2	-0.206177	-0.279838
GB45508	4	-0.487404	-0.329895
GB45505	2	-0.271313	-0.2853
GB45486	6	-0.116811	-0.723365
GB45419	3	-0.0551017	-0.478732
GB45418	3	-0.414717	-0.445041
GB45415	3	-0.22116	-0.770464
GB45399	3	0.492912	-0.220497
GB45388	4	-0.250299	-0.795862
GB45361	5	-0.147062	-0.358544
GB45354	2	-0.448199	-0.625628
GB45352	5	0.131374	-0.283777
GB45351	4	-0.104703	-0.615133
GB45342	5	-0.460278	-0.44704
GB45341	4	0.593649	-0.531505
GB45280	6	-0.3863	-0.57136
GB45279	2	0.715629	-0.0946659
GB45272	3	0.417208	1.24585
GB45261	4	0.327065	0.0243515
GB45260	1	-0.714341	-0.763688
GB45249	3	-0.364959	-0.478335
GB45248	3	1.54776	-0.657216
GB45235	4	0.725132	-0.845022
GB45224	2	0.331853	-0.178591
GB45221	2	0.205985	0.0150028
GB45216	3	0.0353485	-0.968262
GB45215	4	-0.392932	-0.584289
GB45194	2	-0.607589	-0.0612173
GB45183	4	-0.307482	0.0195603
GB45173	4	-0.00580685	0.0682772
GB45172	5	-1.14046	-0.792819
GB45139	3	-0.327157	-1.34616
GB45105	3	-0.0360371	-1.14427
GB45101	4	1.25528	0.536059
GB45087	4	0.789034	0.261349
GB45070	4	-0.0159904	-0.188703
GB45055	2	-0.100478	0.227789
GB45047	3	-0.41731	-0.266646
GB45036	1	-0.0836533	-0.0271856
GB44997	4	0.174694	-0.895986
GB44987	3	1.71172	-0.990434
GB44981	1	0.289904	0.965266
GB44968	2	0.725436	-0.0181066
GB44960	3	-0.18801	-0.682587
GB44946	1	1.36819	0.459755
GB44943	3	-0.0957148	0.0307291
GB44899	3	-0.652387	-1.04346
GB44898	4	-0.610434	-0.453253
GB44894	4	0.191706	-0.660683
GB44891	5	0.0485856	-0.680299
GB44889	3	1.66617	-0.353785
GB44886	3	-0.826921	-0.280152
GB44881	4	-0.683324	-0.757076
GB44879	6	0.112738	-0.13937
GB44876	2	0.497404	-0.69452
GB44842	4	-0.115688	-0.455913
GB44829	2	0.146578	-0.765417
GB44799	4	1.73815	-0.159925
GB44796	3	0.717736	0.0392711
GB44781	4	-0.24817	-0.545404
GB44776	4	-0.00279545	-0.450388
GB44773	2	-0.599551	-0.718449
GB44763	3	-0.380935	-0.220813
GB44718	4	-0.039486	0.026581
GB44697	4	0.396897	-0.274696
GB44689	2	-0.407973	-0.655599
GB44671	3	2.30459	0.0325866
GB44659	2	0.206311	-0.0258927
GB44654	4	0.211036	-0.607165
GB44648	4	1.54268	0.464162
GB44629	4	-0.678244	-0.506966
GB44626	3	0.372521	-0.415233
GB44621	3	-0.279252	-0.293442
GB44606	4	0.756878	-0.101875
GB44594	1	-0.178222	-1.28559
GB44582	3	-0.250342	-0.923297
GB44581	3	-1.01407	-0.267202
GB44573	3	-0.104895	-0.744526
GB44559	3	-0.25316	-0.851861
GB44541	4	0.190986	-0.517081
GB44533	4	0.423682	-0.84384
GB44523	4	-0.0249186	-0.258598
GB44518	4	-0.383621	-1.09207
GB44517	2	-0.245213	-1.00568
GB44512	4	-0.21431	-0.297287
GB44491	4	-0.463502	-0.265858
GB44485	4	1.08623	-0.276056
GB44467	5	1.16812	-0.524254
GB44444	3	-0.00590204	-0.145174
GB44439	3	-0.399145	-1.27908
GB44428	1	-0.428279	-0.514627
GB44421	2	-0.0539614	-0.217739
GB44371	2	-0.40656	-0.363026
GB44369	3	-0.678243	-0.642705
GB44362	5	0.208733	-0.685407
GB44350	2	-0.552167	-0.470136
GB44334	2	-0.0288753	-0.470328
GB44330	2	0.286559	0.189543
GB44317	4	-0.536018	0.662438
GB44311	1	-0.0598668	-1.10294
GB44307	4	-0.69219	-0.956211
GB44300	2	-0.537412	-0.584939
GB44295	3	-0.527625	-1.13143
GB44293	4	-0.177615	-1.11025
GB44287	4	0.0600402	-0.427007
GB44280	1	0.953398	-0.380128
GB44276	3	-0.449344	-0.536474
GB44251	3	0.723376	-0.6234
GB44250	4	-0.155737	-0.0740908
GB44223	4	2.00118	1.20716
GB44222	2	0.03661	-0.301713
GB44216	4	0.277835	-0.24298
GB44211	4	-0.0724807	-0.574693
GB44208	3	0.0664491	-0.427033
GB44185	2	1.37991	-0.11941
GB44180	3	-0.710939	-0.705036
GB44175	4	-0.269538	-0.954635
GB44166	3	-0.893311	-0.927662
GB44163	3	0.808914	-0.760355
GB44158	15	-0.203115	-1.21611
GB44157	4	-0.0239422	-0.506793
GB44144	3	0.583918	-0.448226
GB44134	6	0.464029	-0.0760433
GB44131	2	-0.723996	-0.892399
GB44129	4	1.63346	0.0759016
GB44125	3	-0.0117729	-0.221516
GB44121	3	1.10498	0.252527
GB44120	1	-0.303538	-0.247589
GB44112	2	0.872186	-0.506494
GB44109	3	-0.0477634	0.179536
GB44103	3	-0.351318	-0.445324
GB44092	4	2.62821	-0.00695642
GB44083	3	-0.255639	-0.177585
GB44081	2	-0.560425	-0.693909
GB44077	2	-0.136917	-0.332474
GB44070	2	2.66919	-0.216459
GB44060	3	0.863948	0.435118
GB44059	3	0.590956	0.0317943
GB44056	3	-0.331415	-0.211361
GB44053	2	0.335305	-0.228112
GB44030	4	-0.619754	-0.514011
GB44028	4	0.25137	-0.154908
GB44027	5	0.0428989	-0.649204
GB44020	3	0.443073	0.269774
GB44019	3	0.558168	-0.588147
GB44014	3	0.131755	-0.862314
GB44009	3	0.214249	0.19517
GB44000	3	-0.511718	-0.578807
GB43989	4	0.401665	-0.309875
GB43914	2	-0.0762026	-0.66691
GB43906	3	-0.674574	-0.643778
GB43905	4	-0.153222	-0.403636
GB43901	1	0.762304	-0.138118
GB43900	4	0.00261795	-0.540954
GB43889	4	-0.183191	-0.661456
GB43882	3	-0.0503441	-0.262741
GB43874	2	-0.273339	-0.349369
GB43873	4	-0.246779	-0.241912
GB43863	3	-0.635959	-0.252635
GB43851	4	-0.243185	-0.19399
GB43828	3	-0.310218	-0.275321
GB43820	1	-0.480906	-0.500766
GB43819	4	0.0573958	-0.611172
GB43814	2	0.700532	-0.409264
GB43800	2	0.989097	0.0572297
GB43782	4	0.161477	-0.272002
GB43750	3	-0.387525	-0.949622
GB43736	4	-0.31856	-0.112133
GB43728	2	0.277998	-2.36109
GB43719	5	0.960441	-0.401373
GB43716	1	0.774412	-0.324165
GB43713	2	0.455687	-0.675397
GB43712	3	-0.560042	-0.74323
GB43710	2	1.65199	0.237422
GB43706	2	0.260725	-0.156707
GB43635	3	0.12563	-0.347248
GB43633	3	0.212377	-0.321299
GB43625	4	0.119781	-0.32195
GB43624	4	-0.0570919	-0.889182
GB43618	3	1.65179	-0.437221
GB43606	2	0.0220393	0.180693
GB43567	2	0.326903	0.101094
GB43561	4	-0.401537	-0.0223492
GB43553	5	-0.601551	-0.565337
GB43543	3	0.594016	1.59433
GB43526	2	3.22526	1.0806
GB43507	4	0.344464	-0.986997
GB43482	4	0.408063	-0.187824
GB43467	2	-0.40566	-0.485532
GB43456	5	-0.256363	-0.831844
GB43449	2	-0.386489	-0.600582
GB43448	4	0.62122	0.247469
GB43441	2	-0.349457	0.0132626
GB43401	2	-0.321179	0.0766548
GB43388	3	-0.615732	-0.365511
GB43376	5	-0.354822	0.153544
GB43338	3	-0.195533	-0.91102
GB43305	3	-0.563185	0.0327646
GB43304	4	-0.147239	0.626856
GB43295	6	0.687753	-0.574592
GB43275	3	0.840547	0.00384379
GB43271	5	-0.352024	-0.854717
GB43266	4	-0.2927	-0.427122
GB43263	2	0.439068	-0.203157
GB43245	3	0.217777	-0.359776
GB43234	1	-0.121522	-0.675827
GB43231	3	1.90517	-1.17436
GB43222	1	1.18057	0.164817
GB43218	4	-0.648267	-0.533748
GB43203	3	0.3429	0.78548
GB43200	4	0.234044	0.067777
GB43193	4	-0.215757	-0.541899
GB43180	4	-0.475511	-0.799393
GB43176	2	-0.0226711	-0.196377
GB43175	3	0.0259421	-0.568959
GB43158	3	-1.02305	-0.405184
GB43150	4	-0.575201	-0.601966
GB43138	3	-0.420123	-0.857479
GB43125	3	0.418696	-0.939532
GB43120	4	0.454754	0.0231275
GB43118	4	1.11644	-0.106363
GB43114	5	-0.0386091	-0.808149
GB43111	4	0.57469	-0.716039
GB43100	3	0.0386911	-0.208295
GB43092	4	-0.145795	-0.866281
GB43091	3	0.673953	-0.620112
GB43089	7	0.187728	-0.508111
GB43076	2	-0.00240937	-0.71763
GB43054	3	0.298843	-0.164686
GB43004	2	0.270578	-0.529763
GB42997	4	0.234981	-0.742998
GB42958	4	-0.494677	-0.845502
GB42911	3	-0.10621	-0.0992637
GB42894	4	1.01069	-0.136775
GB42887	3	0.23503	0.140015
GB42874	4	0.0391402	-0.0737142
GB42866	4	0.28649	0.30338
GB42861	4	-0.0821273	-0.124237
GB42858	2	0.874324	0.436936
GB42856	5	1.52462	-0.141516
GB42851	2	0.904775	-0.0375279
GB42849	3	2.15883	0.040191
GB42848	3	-0.462637	-0.569449
GB42844	2	-0.395313	-0.691006
GB42835	2	0.143487	-0.492172
GB42821	4	-0.203333	-0.450234
GB42816	1	-0.455483	-1.02356
GB42793	3	-0.718187	-0.697391
GB42786	4	0.0424963	-0.404328
GB42779	5	-0.606911	-0.628089
GB42773	3	-0.37149	-0.328995
GB42753	3	-0.390172	-0.527714
GB42747	3	-0.823826	-1.1457
GB42744	3	-0.632311	-0.369198
GB42732	6	1.28861	0.18844
GB42731	4	0.555444	0.137142
GB42728	6	0.904228	-0.613057
GB42720	4	-0.200564	0.0716638
GB42719	4	-0.392837	-0.203596
GB42707	1	-0.118674	-0.555652
GB42691	3	-0.0459592	0.141081
GB42678	2	1.35243	-0.402948
GB42671	4	0.308178	-0.149972
GB42670	2	-0.640417	-0.629519
GB42666	4	0.405245	-0.617716
GB42644	3	0.308257	-1.20039
GB42615	3	0.641692	-0.383115
GB42613	4	0.00382447	-0.583626
GB42597	3	1.60887	-0.237675
GB42584	2	0.243876	-0.127891
GB42577	3	0.40403	-0.490462
GB42567	3	0.29267	-0.29771
GB42564	2	-0.576861	-0.942404
GB42561	4	0.520144	0.360301
GB42555	6	0.445685	-0.900794
GB42548	4	-0.151754	-0.132692
GB42541	4	0.190751	-0.641578
GB42489	1	-0.858074	-0.763941
GB42482	2	0.531063	-0.641907
GB42479	5	-0.400981	-0.117969
GB42457	6	-0.125725	-0.641195
GB42452	3	-0.0791825	0.0255104
GB42448	3	0.483604	1.24932
GB42416	3	0.0962667	-0.334412
GB42383	4	0.0452137	-0.334162
GB42377	2	0.355913	-0.203045
GB42376	4	0.22531	0.249988
GB42375	4	-0.273857	-0.475564
GB42369	3	0.568897	-0.879555
GB42355	2	1.15789	-0.0782681
GB42354	3	-0.15964	-0.107699
GB42323	1	-0.159204	-0.512247
GB42317	2	-0.389185	0.112785
GB42274	1	-0.349979	-0.583413
GB42266	3	-0.952995	-0.770062
GB42263	4	-0.500335	-0.10607
GB42249	3	-0.352354	-0.385826
GB42233	1	0.00228767	-0.355509
GB42224	4	-0.300709	-0.0482785
GB42223	3	1.0867	-0.242796
GB42215	1	0.718944	0.188705
GB42206	2	0.102472	-1.02067
GB42205	5	-1.29854	-0.509144
GB42190	3	-0.332657	0.38362
GB42159	3	-0.317611	-0.352228
GB42152	3	0.470319	-1.2196
GB42138	3	0.0821363	-0.144742
GB42087	4	0.223276	-0.532829
GB42083	2	0.856347	-0.599695
GB42082	3	-0.047925	-0.643126
GB42081	6	0.0514364	-0.37482
GB42072	2	2.4167	1.47404
GB42054	6	0.217258	-1.20522
GB42043	8	0.769318	-0.436727
GB42039	4	-0.135334	-0.30123
GB42037	2	-0.408109	-0.523851
GB42000	2	0.388939	0.266083
GB41981	4	-0.535722	-1.27782
GB41980	4	-1.04832	-0.541302
GB41976	4	-0.524427	-0.745823
GB41960	4	1.38608	-0.308515
GB41909	3	0.23909	-0.388568
GB41908	2	0.283492	0.113736
GB41907	1	0.0756872	0.108314
GB41900	3	0.596209	-0.148875
GB41895	4	0.707413	-1.37267
GB41886	4	-0.0472432	-0.929888
GB41875	2	-0.856797	-0.562346
GB41872	7	-0.678515	-0.398645
GB41869	3	0.00646004	-0.394783
GB41858	4	-0.50193	-0.933367
GB41855	4	-0.0173251	-0.00518874
GB41843	3	-0.399811	-0.510445
GB41831	2	0.527294	0.591864
GB41821	4	-0.0703781	-0.886425
GB41807	6	0.272346	-0.504241
GB41801	4	0.31212	-0.131041
GB41798	3	-0.346848	-0.284468
GB41794	4	-0.737095	-0.709677
GB41793	2	-0.230383	-0.603777
GB41781	3	-0.127046	-0.659644
GB41761	4	-0.460978	-0.376233
GB41744	4	-0.237789	-0.859348
GB41740	2	-0.519952	-0.194714
GB41737	4	0.0574947	-0.52781
GB41718	5	-0.0483597	-0.275159
GB41707	2	-0.196644	-0.74475
GB41700	4	0.129367	-0.769359
GB41694	4	0.121129	-0.00615485
GB41690	4	0.379714	0.155728
GB41688	3	-0.617717	-0.92416
GB41672	4	0.184449	0.0322706
GB41668	3	-0.11103	-0.265804
GB41667	4	0.057847	-0.620274
GB41663	2	-0.245873	-0.0919959
GB41659	3	1.18671	-0.0736682
GB41602	3	0.347074	0.101288
GB41569	1	0.726905	-0.897864
GB41562	3	0.592932	-0.743889
GB41549	3	0.0670288	-0.456409
GB41523	3	0.223876	-0.969652
GB41499	6	-0.53436	0.209266
GB41489	2	-0.248943	-0.581078
GB41487	3	-0.830418	-0.86972
GB41485	3	0.154568	-0.787719
GB41469	3	0.140656	-1.28993
GB41446	4	-0.275494	-0.181048
GB41414	2	0.163829	0.281808
GB41412	3	0.472695	-0.0832271
GB41397	7	1.19076	-0.506688
GB41391	4	0.567443	-0.121862
GB41389	3	-0.312553	-0.227623
GB41388	4	0.144978	-0.882316
GB41385	3	0.0389471	0.214185
GB41376	3	0.114469	0.208339
GB41372	8	0.807761	0.725019
GB41367	1	-0.127427	-0.192847
GB41344	2	1.02831	-0.516404
GB41338	3	0.0871681	-0.0999738
GB41335	4	-0.471848	-0.550292
GB41294	4	-0.382938	-0.58696
GB41252	5	0.659807	0.133725
GB41250	2	0.578056	0.163792
GB41232	3	0.207608	0.53734
GB41213	2	-0.615294	-0.395979
GB41159	5	-0.558022	-0.626909
GB41157	4	0.227865	-0.295806
GB41153	4	0.145281	-0.317683
GB41152	3	-0.0960896	0.168032
GB41141	4	-0.654785	-0.830183
GB41137	3	-0.36945	-0.589304
GB41126	3	-0.0676289	0.0917589
GB41097	4	2.48931	-0.928574
GB41066	1	-0.0914996	-0.485434
GB41063	4	-0.291207	-0.771972
GB41046	3	-0.72757	-0.573139
GB41045	2	-0.482928	-0.586047
GB41043	3	0.195699	0.180094
GB41032	1	-0.283789	0.043988
GB41031	2	-0.267838	-1.24188
GB41029	3	0.222542	-0.521328
GB41025	3	-0.0731446	-0.516815
GB41024	3	-0.814896	-0.983168
GB40977	3	0.0228188	-0.82797
GB40955	4	-0.308452	-0.966952
GB40944	5	-0.0904709	0.178118
GB40931	3	0.29057	-0.884756
GB40926	2	0.84278	-0.160947
GB40909	3	-0.155708	-0.0124049
GB40908	2	0.147085	-0.35477
GB40901	4	0.19958	-0.366791
GB40868	1	-0.674405	-0.902921
GB40867	3	-0.152371	-0.598397
GB40845	4	-0.0958368	0.459201
GB40843	4	-0.201139	-0.21731
GB40806	3	1.21167	-0.24265
GB40802	1	-0.30581	-0.741802
GB40794	3	-0.167604	-0.529749
GB40785	3	0.446361	-0.31206
GB40782	4	-0.0644725	-0.468329
GB40780	2	-0.177004	-0.269528
GB40773	3	-0.63616	-0.257085
GB40769	2	1.49648	-0.268568
GB40765	4	0.127494	-0.656473
GB40750	3	-0.50685	-0.564186
GB40748	3	0.0845796	-0.631105
GB40734	3	1.68925	0.165608
GB40716	3	0.803737	0.121007
GB40705	2	-0.220953	0.140507
GB40700	3	0.239808	0.507624
GB40674	3	-0.0457198	-0.31324
GB40672	6	0.0324016	-0.561895
GB40654	2	0.472766	-0.365908
GB40648	4	0.123825	0.27502
GB40634	3	-0.688241	-0.652348
GB40629	4	0.0372011	-0.56982
GB40626	3	0.022903	0.280073
GB40624	5	0.267624	0.108877
GB40615	3	0.882179	-0.271571
GB40599	3	-0.134088	-0.106741
GB40598	2	-0.311155	-0.871254
GB40577	5	-0.29362	-0.948548
GB40574	3	-0.0993884	-0.350076
GB40565	4	-0.160438	-0.29881
GB40562	3	-0.263822	0.0443697
GB40559	2	-0.314141	-0.193389
GB40555	2	-0.275602	-0.633747
GB40523	5	-0.279457	-0.192521
GB40515	5	-0.66142	0.741469
GB40513	4	0.914958	0.00116088
GB40503	2	-0.0664991	-0.0737737
GB40489	5	0.121929	-0.666706
GB40473	3	-0.381014	-0.316787
GB40444	4	-0.474025	0.00353767
GB40423	3	0.0203672	-0.439078
GB40386	3	0.57567	0.602822
GB40382	2	0.244795	-0.397586
GB40341	4	-0.00799794	-0.00504339
GB40308	3	-0.229527	-0.619094
GB40306	4	-0.151117	-0.391164
GB40289	2	-0.154238	-0.598606
GB40288	3	0.0457146	-0.590403
GB40270	3	-0.718348	-0.562102
GB40265	3	-0.151132	-0.731225
GB40263	5	0.641979	-0.88087
GB40237	1	-0.283692	-1.22651
GB40231	3	-0.14493	-0.838723
GB40225	1	0.174042	-0.485878
GB40206	1	0.314867	-0.531689
GB40196	2	1.20145	0.556546
GB40168	2	0.87074	-0.538629
GB40151	4	-0.323121	-0.062068
GB40145	3	0.616958	1.49554
GB40118	1	1.33283	-0.238249
GB40113	5	0.447666	-0.0134394
GB40108	3	-0.0372949	-0.52439
GB40102	4	-0.218134	0.0644208
GB40092	3	-0.642327	-0.949729
GB40089	3	0.19577	-0.286227
GB40084	1	0.149464	0.15082
GB40076	2	-0.370951	-0.491793
GB40074	4	-0.861029	-0.205348
GB40071	5	-0.0913783	-0.813894
GB40057	4	-0.262375	-0.294172
GB40012	3	0.237303	-0.316558
